# Supplementary material for: Consumer Acceptability and Sensory Profile of Sustainable Paper-Based Packaging
Source: Foods. 2021 May 1;10(5):990. doi: 10.3390/foods10050990 (PMC8147313; doi:10.3390/foods10050990)
Supplement: Supplementary file 1 [file foods-10-00990-s001.zip]

Archive with 1 entries (1 files):
- foods-1187610-supplementary.pdf
